# Supplementary material for: Plasticity in Adult Mouse Visual Cortex Following Optic Nerve Injury
Source: Cereb Cortex. 2019 Jan 21;29(4):1767–77. doi: 10.1093/cercor/bhy347 (PMC6418869; doi:10.1093/cercor/bhy347)
Supplement: Supplementary Data [file bhy347_supplementary_materials.zip]

Archive with 3 entries (3 files):
- bhy347_supp2.tif
- bhy347_Plasticity_in_adult_mouse_visual_cortex_supp_legends.docx
- bhy347_supp1.tif
